# Supplementary material for: VAMP7j: A Splice Variant of Human VAMP7 That Modulates Neurite Outgrowth by Regulating L1CAM Transport to the Plasma Membrane
Source: Int J Mol Sci. 2023 Dec 10;24(24):17326. doi: 10.3390/ijms242417326 (PMC10743575; doi:10.3390/ijms242417326)
Supplement: Supplementary file 1 [file ijms-24-17326-s001.zip]

Archive with 1 entries (1 files):
- ijms-2718961-supplementary.pdf
